# Supplementary material for: Chloroplast Localized FIBRILLIN11 Is Involved in the Osmotic Stress Response during Arabidopsis Seed Germination
Source: Biology (Basel). 2021 Apr 25;10(5):368. doi: 10.3390/biology10050368 (PMC8145590; doi:10.3390/biology10050368)
Supplement: Supplementary file 1 [file biology-10-00368-s001.zip]

Archive with 1 entries (1 files):
- biology-1169968-supplementary.pdf
